# Supplementary material for: Performance Evaluation of SHOX2 and RASSF1A Methylation for the Aid in Diagnosis of Lung Cancer Based on the Analysis of FFPE Specimen
Source: Front Oncol. 2020 Dec 14;10:565780. doi: 10.3389/fonc.2020.565780 (PMC7793934; doi:10.3389/fonc.2020.565780)
Supplement: Supplementary file 1 [file Table_1.xlsx]

## Sheet: Table1
		SHOX2 0.4%					SHOX2 0.8%					SHOX2 1.6%					SHOX2 6.4%					SHOX2 25%					SHOX2 100%					SHOX2 0.4%					AC-SHOX2 0.8%					AC-SHOX2 1.6%					AC-SHOX2 6.4%
		1	2	3	4	5	1	2	3	4	5	1	2	3	4	5	1	2	3	4	5	1	2	3	4	5	1	2	3	4	5	1	2	3	4	5	1	2	3	4	5	1	2	3	4	5	1	2	3
SHOX2	18	30.84	30.56	28.81	28.49	32.73	27.83	28.29	28.52	27.36	27.75	26.32	26.31	27.07	27.32	26.28	24.09	24.65	24.37	24.16	23.83	21.71	21.95	22	21.81	21.94	19.76	19.59	19.93	19.86	19.81	17.12	18.05	18.04	17.74	17.71	17.81	17.76	17.08	18.03	18.05	17.98	18.09	18.24	18.1	17.99	17.93	18.18	18.07
	20	30.63	32.03	30.35	30.21	33.97	27.62	29.76	30.06	29.08	28.99	26.83	28.31	27.45	29.02	26.54	25.47	25.34	26.02	25.12	25.4	23.36	23.7	23.55	23.51	23.45	21.46	21.69	21.87	21.85	21.84	19.79	20.08	19.99	19.85	19.85	18.79	19.97	19.81	19.8	19.62	19.79	20.08	19.99	19.85	19.85	19.76	20.02	20.08
	23	31.11	40	31.62	40	33.05	31.37	32.3	33.08	34.34	40	29.98	32.73	30.49	31.07	31.05	28.08	28.78	27.57	27.47	27.44	26.38	26.36	26.15	26.67	26.27	23.74	23.63	24.26	23.71	24.29	22	22.06	21.89	21.98	21.55	22.09	21.96	22.09	22.03	21.89	22.05	22.16	21.81	21.88	22.02	22.14	21.83	22.29
		RASSF1A 0.4%					RASSF1A 0.8%					RASSF1A 1.6%					RASSF1A 6.4%					RASSF1A 25%					RASSF1A 100%					RASSF1A 0.4%					AC-RASSF1A 0.8%					AC-RASSF1A 1.6%					AC-RASSF1A 6.4%
		1	2	3	4	5	1	2	3	4	5	1	2	3	4	5	1	2	3	4	5	1	2	3	4	5	1	2	3	4	5	1	2	3	4	5	1	2	3	4	5	1	2	3	4	5	1	2	3
RASSF1A	18	26.81	26.36	27.44	27.25	27.79	26.35	26.13	26.75	26.51	26.69	24.7	24.67	25.51	25.12	25.72	22.95	22.91	23.22	22.52	23.05	21.01	20.98	20.95	21.03	21.03	19.02	19.1	19.06	19.07	19.04	17.87	17.73	18.26	17.5	17.87	17.88	17.55	17.74	18.08	18.02	18.09	18.3	18.32	18.58	18.63	17.62	18	18.15
	20	28.51	29.16	28.22	28.08	28.94	26.4	26.71	26.21	26.61	26.36	26.4	26.71	26.21	26.61	26.36	24.04	24.43	24.53	24.29	24.96	23.01	22.2	22.69	22.26	22.84	20.75	20.64	21.11	20.82	20.7	19.66	19.84	20.02	19.94	19.74	19.72	19.95	20.07	19.86	19.79	19.72	19.95	20.07	19.86	19.79	19.72	19.95	20.07
	23	32.24	40	40	40	32.45	30.57	31.37	31.09	32.15	29.79	28.88	30.28	30.43	29.58	29.16	25.82	26.11	26.07	27.35	26.75	24.89	25.14	24.64	25.11	24.88	22.46	22.59	22.7	22.59	22.81	21.84	22.03	22.22	22.07	22.05	22.66	22.59	22.99	22.48	23.01	23.3	23.16	23.22	23.04	23.63	22.5	23.29	22.79
	IC				0.4% SHOX2				0.8% SHOX2				1.6% SHOX2				6.4% SHOX2				25% SHOX2				100% SHOX2
	Copies	Ct	STD	CV%	Copies	Ct	STD	CV%	Copies	Ct	STD	CV%	Copies	Ct	STD	CV%	Copies	Ct	STD	CV%	Copies	Ct	STD	CV%	Copies	Ct	STD	CV%
Ct 18	10000	17.84	0.344335	0.0193013	40	30.286	1.71459	0.0566134	80	27.95	0.459075	0.0164249	160	26.66	0.496538	0.0186248	640	24.22	0.308221	0.0127259	2500	21.882	0.119038	0.00543999	10000	19.79	0.128258	0.00648093
Ct 20	2500	19.832	0.279046	0.0140705	10	31.438	1.5895	0.0505599	20	29.102	0.943409	0.0324173	40	27.63	1.03138	0.0373284	160	25.47	0.334215	0.0131219	625	23.514	0.126214	0.00536762	2500	21.742	0.173118	0.0079624
Ct 23	625	22.314	0.451931	0.0202533	2.5	35.156	4.47876	0.127397	5	34.218	3.41069	0.0996754	10	31.064	1.03445	0.0333005	40	27.868	0.571638	0.0205123	156	26.366	0.192691	0.00730833	625	23.926	0.321294	0.0134287
	IC				0.4% RASSF1A				0.8% RASSF1A				1.6% RASSF1A				6.4% RASSF1A				25% RASSF1A				100% RASSF1A
	Copies	Ct	STD	CV%	Copies	Ct	STD	CV%	Copies	Ct	STD	CV%	Copies	Ct	STD	CV%	Copies	Ct	STD	CV%	Copies	Ct	STD	CV%	Copies	Ct	STD	CV%
Ct 18	10000	17.8796	0.430711	0.0240895	40	27.13	0.557091	0.0205341	80	26.486	0.253535	0.00957242	160	25.144	0.471201	0.0187401	640	22.93	0.258554	0.0112758	2500	21	0.034641	0.00164957	10000	19.058	0.0303315	0.00159154
Ct 20	2500	19.7592	0.203816	0.010315	10	28.582	0.461107	0.0161328	20	26.458	0.200674	0.00758462	40	26.458	0.200674	0.00758462	160	24.45	0.339338	0.0138788	625	22.6	0.356861	0.0157903	2500	20.804	0.173118	0.0083214
Ct 23	625	22.854	0.332353	0.0145424	2.5	36.938	4.19347	0.113527	5	30.994	0.882655	0.0284783	10	29.666	0.678587	0.0228742	40	26.42	0.622977	0.0235797	156	24.932	0.202904	0.00813829	625	22.63	0.321294	0.0141977
[truncated: 13 more columns]
