# Supplementary material for: Performance Evaluation of SHOX2 and RASSF1A Methylation for the Aid in Diagnosis of Lung Cancer Based on the Analysis of FFPE Specimen
Source: Front Oncol. 2020 Dec 14;10:565780. doi: 10.3389/fonc.2020.565780 (PMC7793934; doi:10.3389/fonc.2020.565780)
Supplement: Supplementary file 2 [file Table_2.xlsx]

## Sheet: Sheet1
		SHOX2 0.4%					SHOX2 0.8%					SHOX2 1.6%					SHOX2 6.4%					SHOX2 25%					SHOX2 100%					SHOX2 0.4%					AC-SHOX2 0.8%					AC-SHOX2 1.6%					AC-SHOX2 6.4%
		1	2	3	4	5	1	2	3	4	5	1	2	3	4	5	1	2	3	4	5	1	2	3	4	5	1	2	3	4	5	1	2	3	4	5	1	2	3	4	5	1	2	3	4	5	1	2	3
SHOX2	18	26.81	26.36	27.44	27.25	27.79	26.35	26.13	26.75	26.51	26.69	24.7	24.67	25.51	25.12	25.72	22.95	22.91	23.22	22.52	23.05	21.01	20.98	20.95	21.03	21.03	19.02	19.1	19.06	19.07	19.04	17.87	17.73	18.26	17.5	17.87	17.88	17.55	17.74	18.08	18.02	18.09	18.3	18.32	18.58	18.63	17.62	18	18.15
	20	28.51	29.16	28.22	28.08	28.94	26.4	26.71	26.21	26.61	26.36	26.4	26.71	26.21	26.61	26.36	24.04	24.43	24.53	24.29	24.96	23.01	22.2	22.69	22.26	22.84	20.75	20.64	21.11	20.82	20.7	19.66	19.84	20.02	19.94	19.74	19.72	19.95	20.07	19.86	19.79	19.72	19.95	20.07	19.86	19.79	19.72	19.95	20.07
	23	32.24	40	40	40	32.45	30.57	31.37	31.09	32.15	29.79	28.88	30.28	30.43	29.58	29.16	25.82	26.11	26.07	27.35	26.75	24.89	25.14	24.64	25.11	24.88	22.46	22.59	22.7	22.59	22.81	21.84	22.03	22.22	22.07	22.05	22.66	22.59	22.99	22.48	23.01	23.3	23.16	23.22	23.04	23.63	22.5	23.29	22.79
		RASSF1A 0.4%					RASSF1A 0.8%					RASSF1A 1.6%					RASSF1A 6.4%					RASSF1A 25%					RASSF1A 100%					RASSF1A 0.4%					AC-RASSF1A 0.8%					AC-RASSF1A 1.6%					AC-RASSF1A 6.4%
		1	2	3	4	5	1	2	3	4	5	1	2	3	4	5	1	2	3	4	5	1	2	3	4	5	1	2	3	4	5	1	2	3	4	5	1	2	3	4	5	1	2	3	4	5	1	2	3
RASSF1A	18	26.81	26.36	27.44	27.25	27.79	26.35	26.13	26.75	26.51	26.69	24.7	24.67	25.51	25.12	25.72	22.95	22.91	23.22	22.52	23.05	21.01	20.98	20.95	21.03	21.03	19.02	19.1	19.06	19.07	19.04	17.87	17.73	18.26	17.5	17.87	17.88	17.55	17.74	18.08	18.02	18.09	18.3	18.32	18.58	18.63	17.62	18	18.15
	20	28.51	29.16	28.22	28.08	28.94	26.4	26.71	26.21	26.61	26.36	26.4	26.71	26.21	26.61	26.36	24.04	24.43	24.53	24.29	24.96	23.01	22.2	22.69	22.26	22.84	20.75	20.64	21.11	20.82	20.7	19.66	19.84	20.02	19.94	19.74	19.72	19.95	20.07	19.86	19.79	19.72	19.95	20.07	19.86	19.79	19.72	19.95	20.07
	23	32.24	40	40	40	32.45	30.57	31.37	31.09	32.15	29.79	28.88	30.28	30.43	29.58	29.16	25.82	26.11	26.07	27.35	26.75	24.89	25.14	24.64	25.11	24.88	22.46	22.59	22.7	22.59	22.81	21.84	22.03	22.22	22.07	22.05	22.66	22.59	22.99	22.48	23.01	23.3	23.16	23.22	23.04	23.63	22.5	23.29	22.79
	IC				0.4% SHOX2				0.8% SHOX2				1.6% SHOX2				6.4% SHOX2				25% SHOX2				100% SHOX2
	Copies	Ct	STD	CV%	Copies	Ct	STD	CV%	Copies	Ct	STD	CV%	Copies	Ct	STD	CV%	Copies	Ct	STD	CV%	Copies	Ct	STD	CV%	Copies	Ct	STD	CV%
Ct 18	10000	17.8796	0.430711	0.0240895	40	27.13	0.557091	0.0205341	80	26.486	0.253535	0.00957242	160	25.144	0.471201	0.0187401	640	22.93	0.258554	0.0112758	2500	21	0.034641	0.00164957	10000	19.058	0.0303315	0.00159154
Ct 20	2500	19.7592	0.203816	0.010315	10	28.582	0.461107	0.0161328	20	26.458	0.200674	0.00758462	40	26.458	0.200674	0.00758462	160	24.45	0.339338	0.0138788	625	22.6	0.356861	0.0157903	2500	20.804	0.173118	0.0083214
Ct 23	625	22.854	0.332353	0.0145424	2.5	36.938	4.19347	0.113527	5	30.994	0.882655	0.0284783	10	29.666	0.678587	0.0228742	40	26.42	0.622977	0.0235797	156	24.932	0.202904	0.00813829	625	22.63	0.321294	0.0141977
	IC				0.4% RASSF1A				0.8% RASSF1A				1.6% RASSF1A				6.4% RASSF1A				25% RASSF1A				100% RASSF1A
	Copies	Ct	STD	CV%	Copies	Ct	STD	CV%	Copies	Ct	STD	CV%	Copies	Ct	STD	CV%	Copies	Ct	STD	CV%	Copies	Ct	STD	CV%	Copies	Ct	STD	CV%
Ct 18	10000	17.822	0.345677	0.0193961	40	29.888	0.941738	0.0315089	40	27.13	0.557091	0.0205341	80	26.486	0.253535	0.00957242	320	22.93	0.258554	0.0112758	2500	21	0.034641	0.00164957	10000	19.058	0.0303315	0.00159154
Ct 20	2500	19.8453	0.259465	0.0130744	10	31.54	1.73519	0.0550157	10	28.582	0.461107	0.0161328	20	26.458	0.200674	0.00758462	80	24.45	0.339338	0.0138788	625	22.6	0.356861	0.0157903	2500	20.804	0.183385	0.00881488
Ct 23	625	22.2443	0.446995	0.0200948	2.5	37.01	3.33577	0.0901315	2.5	36.938	4.19347	0.113527	5	29.394	0.291685	0.00992328	20	26.42	0.622977	0.0235797	156	24.932	0.202904	0.00813829	625	22.63	0.131719	0.00582057
[truncated: 13 more columns]
